# Supplementary material for: Three-Dimensional Trilineage Differentiation Conditions for Human Induced Pluripotent Stem Cells
Source: Bioengineering (Basel). 2025 May 9;12(5):503. doi: 10.3390/bioengineering12050503 (PMC12108907; doi:10.3390/bioengineering12050503)
Supplement: Supplementary file 1 [file bioengineering-12-00503-s001.zip]

Archive with 1 entries (1 files):
- bioengineering-3509427-supplementary.pdf
